# Supplementary material for: Improved Isolation Optimizes Downstream Application of Extracellular Vesicles Derived from Mycobacterium tuberculosis
Source: Microorganisms. 2024 Oct 24;12(11):2129. doi: 10.3390/microorganisms12112129 (PMC11596817; doi:10.3390/microorganisms12112129)
Supplement: Supplementary file 1 [file microorganisms-12-02129-s001.zip › Table S2.xlsx]

## Sheet: Sheet1
			Functional category (protein number)	Accession	Gene	Description
			lipoproteins （18）	I6X7X3	lpqG	Probable conserved lipoprotein LpqG OS=Mycobacterium tuberculosis (strain ATCC 25618 / H37Rv) OX=83332 GN=lpqG PE=1 SV=1
				I6Y293	lppZ	Probable conserved lipoprotein LppZ OS=Mycobacterium tuberculosis (strain ATCC 25618 / H37Rv) OX=83332 GN=lppZ PE=1 SV=1
				L7N6B0	lpqI	Probable conserved lipoprotein LpqI OS=Mycobacterium tuberculosis (strain ATCC 25618 / H37Rv) OX=83332 GN=lpqI PE=1 SV=1
				O07423	lprO	Possible lipoprotein LprO OS=Mycobacterium tuberculosis (strain ATCC 25618 / H37Rv) OX=83332 GN=lprO PE=1 SV=1
				O53246	lppY	Probable conserved lipoprotein LppY OS=Mycobacterium tuberculosis (strain ATCC 25618 / H37Rv) OX=83332 GN=lppY PE=1 SV=1
				O53780	lpqN	Probable conserved lipoprotein LpqN OS=Mycobacterium tuberculosis (strain ATCC 25618 / H37Rv) OX=83332 GN=lpqN PE=1 SV=1
				O86337	lprC	Possible lipoprotein LprC OS=Mycobacterium tuberculosis (strain ATCC 25618 / H37Rv) OX=83332 GN=lprC PE=1 SV=3
				P96264	lpqL	Probable lipoprotein aminopeptidase LpqL OS=Mycobacterium tuberculosis (strain ATCC 25618 / H37Rv) OX=83332 GN=lpqL PE=1 SV=1
				P9WGU7	lpqW	Probable monoacyl phosphatidylinositol tetramannoside-binding protein LpqW OS=Mycobacterium tuberculosis (strain ATCC 25618 / H37Rv) OX=83332 GN=lpqW PE=1 SV=1
				P9WK37	lpqB	Lipoprotein LpqB OS=Mycobacterium tuberculosis (strain ATCC 25618 / H37Rv) OX=83332 GN=lpqB PE=1 SV=1
				P9WK45	lprG	Lipoarabinomannan carrier protein LprG OS=Mycobacterium tuberculosis (strain ATCC 25618 / H37Rv) OX=83332 GN=lprG PE=1 SV=1
				P9WK47	lprF	Putative diacylated glycolipid transporter LprF OS=Mycobacterium tuberculosis (strain ATCC 25618 / H37Rv) OX=83332 GN=lprF PE=1 SV=1
				P9WK55	lprA	Lipoprotein LprA OS=Mycobacterium tuberculosis (strain ATCC 25618 / H37Rv) OX=83332 GN=lprA PE=1 SV=1
				P9WK61	lpqH	Lipoprotein LpqH OS=Mycobacterium tuberculosis (strain ATCC 25618 / H37Rv) OX=83332 GN=lpqH PE=1 SV=1
				P9WK63	lpqE	Putative lipoprotein LpqE OS=Mycobacterium tuberculosis (strain ATCC 25618 / H37Rv) OX=83332 GN=lpqE PE=1 SV=1
				P9WK65	lppX	Putative phthiocerol dimycocerosate transporter LppX OS=Mycobacterium tuberculosis (strain ATCC 25618 / H37Rv) OX=83332 GN=lppX PE=1 SV=1
				P71744	subI	Probable sulfate-binding lipoprotein SubI OS=Mycobacterium tuberculosis (strain ATCC 25618 / H37Rv) OX=83332 GN=subI PE=1 SV=1
				O53291	fecB	Probable FEIII-dicitrate-binding periplasmic lipoprotein FecB OS=Mycobacterium tuberculosis (strain ATCC 25618 / H37Rv) OX=83332 GN=fecB PE=1 SV=1
			binding proteins （6）	P9WGT7	pstS3	Phosphate-binding protein PstS 3 OS=Mycobacterium tuberculosis (strain ATCC 25618 / H37Rv) OX=83332 GN=pstS3 PE=1 SV=1
				P9WGT9	pstS2	Phosphate-binding protein PstS 2 OS=Mycobacterium tuberculosis (strain ATCC 25618 / H37Rv) OX=83332 GN=pstS2 PE=1 SV=1
				P9WGU1	pstS1	Phosphate-binding protein PstS 1 OS=Mycobacterium tuberculosis (strain ATCC 25618 / H37Rv) OX=83332 GN=pstS1 PE=1 SV=1
				P71707	ponA1	Penicillin-binding protein 1A OS=Mycobacterium tuberculosis (strain ATCC 25618 / H37Rv) OX=83332 GN=ponA1 PE=1 SV=3
				P9WMK7	hup	DNA-binding protein HU homolog OS=Mycobacterium tuberculosis (strain ATCC 25618 / H37Rv) OX=83332 GN=hup PE=1 SV=1
				P9WQI5	Rv2564	Uncharacterized ABC transporter ATP-binding protein Rv2564 OS=Mycobacterium tuberculosis (strain ATCC 25618 / H37Rv) OX=83332 GN=Rv2564 PE=1 SV=1
			antigens （6）	P9WIN7	mtb12	Low molecular weight antigen MTB12 OS=Mycobacterium tuberculosis (strain ATCC 25618 / H37Rv) OX=83332 GN=mtb12 PE=1 SV=1
				P9WIR9	Rv0954	34 kDa antigenic protein homolog OS=Mycobacterium tuberculosis (strain ATCC 25618 / H37Rv) OX=83332 GN=Rv0954 PE=1 SV=1
				O50430	TB8.4	Low molecular weight T-cell antigen TB8.4 OS=Mycobacterium tuberculosis (strain ATCC 25618 / H37Rv) OX=83332 GN=TB8.4 PE=1 SV=1
				P9WIM7	pra	Proline-rich antigen homolog OS=Mycobacterium tuberculosis (strain ATCC 25618 / H37Rv) OX=83332 GN=pra PE=1 SV=1
				P9WNK7	esxA	6 kDa early secretory antigenic target OS=Mycobacterium tuberculosis (strain ATCC 25618 / H37Rv) OX=83332 GN=esxA PE=1 SV=1
				P9WIN9	mpt64	Immunogenic protein MPT64 OS=Mycobacterium tuberculosis (strain ATCC 25618 / H37Rv) OX=83332 GN=mpt64 PE=1 SV=1
			ribosomal proteins（4）	P9WH61	rpsM	30S ribosomal protein S13 OS=Mycobacterium tuberculosis (strain ATCC 25618 / H37Rv) OX=83332 GN=rpsM PE=1 SV=1
				P9WH79	rplI	50S ribosomal protein L9 OS=Mycobacterium tuberculosis (strain ATCC 25618 / H37Rv) OX=83332 GN=rplI PE=1 SV=1
				P9WHC7	rplA	50S ribosomal protein L1 OS=Mycobacterium tuberculosis (strain ATCC 25618 / H37Rv) OX=83332 GN=rplA PE=1 SV=1
				P9WHE7	rplJ	50S ribosomal protein L10 OS=Mycobacterium tuberculosis (strain ATCC 25618 / H37Rv) OX=83332 GN=rplJ PE=1 SV=1
			PPE family proteins （4）	L7N675	PPE18	PPE family protein PPE18 OS=Mycobacterium tuberculosis (strain ATCC 25618 / H37Rv) OX=83332 GN=PPE18 PE=1 SV=1
				Q6MWX1	PPE60	PE family protein PPE60 OS=Mycobacterium tuberculosis (strain ATCC 25618 / H37Rv) OX=83332 GN=PPE60 PE=1 SV=1
				P9WI05	PPE32	Uncharacterized PPE family protein PPE32 OS=Mycobacterium tuberculosis (strain ATCC 25618 / H37Rv) OX=83332 GN=PPE32 PE=1 SV=1
				P9WI23	PPE20	Uncharacterized PPE family protein PPE20 OS=Mycobacterium tuberculosis (strain ATCC 25618 / H37Rv) OX=83332 GN=PPE20 PE=1 SV=1
			ESAT-6-like proteins（4）	P9WNI3	esxW	ESAT-6-like protein EsxW OS=Mycobacterium tuberculosis (strain ATCC 25618 / H37Rv) OX=83332 GN=esxW PE=1 SV=1
				P9WNI7	esxO	ESAT-6-like protein EsxO OS=Mycobacterium tuberculosis (strain ATCC 25618 / H37Rv) OX=83332 GN=esxO PE=1 SV=1
				P9WNJ5	esxL	ESAT-6-like protein EsxL OS=Mycobacterium tuberculosis (strain ATCC 25618 / H37Rv) OX=83332 GN=esxL PE=1 SV=1
				P9WNK5	esxB	ESAT-6-like protein EsxB OS=Mycobacterium tuberculosis (strain ATCC 25618 / H37Rv) OX=83332 GN=esxB PE=1 SV=1
			conserved proteins（3）	O05296	Rv1194c	Conserved protein OS=Mycobacterium tuberculosis (strain ATCC 25618 / H37Rv) OX=83332 GN=Rv1194c PE=1 SV=1
				O05861	Rv3205c	Conserved protein OS=Mycobacterium tuberculosis (strain ATCC 25618 / H37Rv) OX=83332 GN=Rv3205c PE=1 SV=1
				O06790	Rv1754c	Conserved protein OS=Mycobacterium tuberculosis (strain ATCC 25618 / H37Rv) OX=83332 GN=Rv1754c PE=1 SV=1
			transcriptional regulatory proteins（2）	P96821	Rv0144	Probable transcriptional regulatory protein (Possibly TetR-family) OS=Mycobacterium tuberculosis (strain ATCC 25618 / H37Rv) OX=83332 GN=Rv0144 PE=1 SV=2
				Q79FN7	moxR1	Probable transcriptional regulatory protein MoxR1 OS=Mycobacterium tuberculosis (strain ATCC 25618 / H37Rv) OX=83332 GN=moxR1 PE=1 SV=1
			chaperone proteins （2）	P9WMJ9	dnaK	Chaperone protein DnaK OS=Mycobacterium tuberculosis (strain ATCC 25618 / H37Rv) OX=83332 GN=dnaK PE=1 SV=1
				P9WPE7	groEL2	60 kDa chaperonin 2 OS=Mycobacterium tuberculosis (strain ATCC 25618 / H37Rv) OX=83332 GN=groEL2 PE=1 SV=1
			stress proteins（2）	P9WFD5	Rv2624c	Universal stress protein Rv2624c OS=Mycobacterium tuberculosis (strain ATCC 25618 / H37Rv) OX=83332 GN=Rv2624c PE=1 SV=1
				P9WFD7	Rv2623	Universal stress protein Rv2623 OS=Mycobacterium tuberculosis (strain ATCC 25618 / H37Rv) OX=83332 GN=Rv2623 PE=1 SV=1
			exporte proteins（3）	P9WJV5	mmpL3	Trehalose monomycolate exporter MmpL3 OS=Mycobacterium tuberculosis (strain ATCC 25618 / H37Rv) OX=83332 GN=mmpL3 PE=1 SV=1
				I6Y8R4	Rv0774c	Probable conserved exported protein OS=Mycobacterium tuberculosis (strain ATCC 25618 / H37Rv) OX=83332 GN=Rv0774c PE=1 SV=1
				P9WGP1	secD	protein translocase subunit SecD OS=Mycobacterium tuberculosis (strain ATCC 25618 / H37Rv) OX=83332 GN=secD PE=1 SV=1
			uncharacterized proteins (8)	O05582	Rv0999	Uncharacterized protein OS=Mycobacterium tuberculosis (strain ATCC 25618 / H37Rv) OX=83332 GN=Rv0999 PE=1 SV=1
				O05592	Rv1006	Uncharacterized protein OS=Mycobacterium tuberculosis (strain ATCC 25618 / H37Rv) OX=83332 GN=Rv1006 PE=1 SV=1
				O05773	Rv3094c	Uncharacterized protein OS=Mycobacterium tuberculosis (strain ATCC 25618 / H37Rv) OX=83332 GN=Rv3094c PE=1 SV=3
				I6YAY5	Rv3033	Uncharacterized protein OS=Mycobacterium tuberculosis (strain ATCC 25618 / H37Rv) OX=83332 GN=Rv3033 PE=1 SV=1
				P9WL07	Rv3127	Uncharacterized protein Rv3127 OS=Mycobacterium tuberculosis (strain ATCC 25618 / H37Rv) OX=83332 GN=Rv3127 PE=1 SV=1
				P9WLJ5	Rv2091c	Uncharacterized protein Rv2091c OS=Mycobacterium tuberculosis (strain ATCC 25618 / H37Rv) OX=83332 GN=Rv2091c PE=1 SV=1
				P9WLQ1	Rv1987	Uncharacterized protein Rv1987 OS=Mycobacterium tuberculosis (strain ATCC 25618 / H37Rv) OX=83332 GN=Rv1987 PE=1 SV=1
				P9WQ67	Rv3778c	Uncharacterized protein Rv3778c OS=Mycobacterium tuberculosis (strain ATCC 25618 / H37Rv) OX=83332 GN=Rv3778c PE=1 SV=1
			other proteins (16)	P9WHP5	Rv2744c	35 kDa protein OS=Mycobacterium tuberculosis (strain ATCC 25618 / H37Rv) OX=83332 GN=Rv2744c PE=1 SV=1
				P9WM45	Rv1269c	protein Rv1269c OS=Mycobacterium tuberculosis (strain ATCC 25618 / H37Rv) OX=83332 GN=Rv1269c PE=1 SV=1
				P9WNE5	bfrB	Ferritin BfrB OS=Mycobacterium tuberculosis (strain ATCC 25618 / H37Rv) OX=83332 GN=bfrB PE=1 SV=1
				P9WNF3	mpt83	Cell surface glycolipoprotein MPT83 OS=Mycobacterium tuberculosis (strain ATCC 25618 / H37Rv) OX=83332 GN=mpt83 PE=1 SV=1
				I6XVZ6	Rv0686	Probable membrane protein OS=Mycobacterium tuberculosis (strain ATCC 25618 / H37Rv) OX=83332 GN=Rv0686 PE=1 SV=1
				O53872	fadB	Probable fatty oxidation protein FadB OS=Mycobacterium tuberculosis (strain ATCC 25618 / H37Rv) OX=83332 GN=fadB PE=1 SV=1
				P9WP57	crgA	Cell division protein CrgA OS=Mycobacterium tuberculosis (strain ATCC 25618 / H37Rv) OX=83332 GN=crgA PE=1 SV=1
				P9WP69	ctaC	Cytochrome c oxidase subunit 2 OS=Mycobacterium tuberculosis (strain ATCC 25618 / H37Rv) OX=83332 GN=ctaC PE=1 SV=1
				P9WFL3	Rv3193c	UPF0182 protein Rv3193c OS=Mycobacterium tuberculosis (strain ATCC 25618 / H37Rv) OX=83332 GN=Rv3193c PE=1 SV=1
				P9WMK1	hspX	Alpha-crystallin OS=Mycobacterium tuberculosis (strain ATCC 25618 / H37Rv) OX=83332 GN=hspX PE=1 SV=1
				O06392	Rv0526	Possible thioredoxin protein (Thiol-disulfide interchange protein) OS=Mycobacterium tuberculosis (strain ATCC 25618 / H37Rv) OX=83332 GN=Rv0526 PE=1 SV=1
				I6WZ30	Rv0679c	Conserved threonine rich protein OS=Mycobacterium tuberculosis (strain ATCC 25618 / H37Rv) OX=83332 GN=Rv0679c PE=1 SV=1
				P71658	mihF	Putative integration host factor MihF OS=Mycobacterium tuberculosis (strain ATCC 25618 / H37Rv) OX=83332 GN=mihF PE=1 SV=1
				P9WH23	qcrA	Cytochrome bc1 complex Rieske iron-sulfur subunit OS=Mycobacterium tuberculosis (strain ATCC 25618 / H37Rv) OX=83332 GN=qcrA PE=1 SV=1
				P9WQF3	acpM	Meromycolate extension acyl carrier protein OS=Mycobacterium tuberculosis (strain ATCC 25618 / H37Rv) OX=83332 GN=acpM PE=1 SV=1
				P96277	Rv0431	Putative tuberculin related peptide OS=Mycobacterium tuberculosis (strain ATCC 25618 / H37Rv) OX=83332 GN=Rv0431 PE=1 SV=2
			oxidoreductase (5)	P9WGQ1	Rv1856c	Putative oxidoreductase Rv1856c OS=Mycobacterium tuberculosis (strain ATCC 25618 / H37Rv) OX=83332 GN=Rv1856c PE=1 SV=2
				P9WQA7	Rv2298	Uncharacterized oxidoreductase Rv2298 OS=Mycobacterium tuberculosis (strain ATCC 25618 / H37Rv) OX=83332 GN=Rv2298 PE=1 SV=1
				I6Y778	fabG4	Probable 3-oxoacyl-[acyl-carrier protein] reductase FabG4 (3-ketoacyl-acyl carrier protein reductase) OS=Mycobacterium tuberculosis (strain ATCC 25618 / H37Rv) OX=83332 GN=fabG4 PE=1 SV=1
				O06218	Rv2159c	Alkyl hydroperoxide reductase AhpD OS=Mycobacterium tuberculosis (strain ATCC 25618 / H37Rv) OX=83332 GN=Rv2159c PE=1 SV=1
				P9WGR1	inhA	Enoyl-[acyl-carrier-protein] reductase [NADH] OS=Mycobacterium tuberculosis (strain ATCC 25618 / H37Rv) OX=83332 GN=inhA PE=1 SV=1
			desaturase (2)	P9WNZ5	desA2	Putative acyl-[acyl-carrier-protein] desaturase DesA2 OS=Mycobacterium tuberculosis (strain ATCC 25618 / H37Rv) OX=83332 GN=desA2 PE=1 SV=1
				P9WNZ7	desA1	Putative acyl-[acyl-carrier-protein] desaturase DesA1 OS=Mycobacterium tuberculosis (strain ATCC 25618 / H37Rv) OX=83332 GN=desA1 PE=1 SV=1
			transferase (4)	P9WK93	lgt	Phosphatidylglycerol--prolipoprotein diacylglyceryl transferase OS=Mycobacterium tuberculosis (strain ATCC 25618 / H37Rv) OX=83332 GN=lgt PE=1 SV=1
				O53871	fadA	Putative acyltransferase Rv0859 OS=Mycobacterium tuberculosis (strain ATCC 25618 / H37Rv) OX=83332 GN=fadA PE=1 SV=1
				P9WQP3	fbpA	Diacylglycerol acyltransferase/mycolyltransferase Ag85A OS=Mycobacterium tuberculosis (strain ATCC 25618 / H37Rv) OX=83332 GN=fbpA PE=1 SV=1
				P9WGI9	glyA1	Serine hydroxymethyltransferase 1 OS=Mycobacterium tuberculosis (strain ATCC 25618 / H37Rv) OX=83332 GN=glyA1 PE=1 SV=2
			ATP synthase subunit beta (3)	P9WPU5	atpD	ATP synthase subunit beta OS=Mycobacterium tuberculosis (strain ATCC 25618 / H37Rv) OX=83332 GN=atpD PE=1 SV=1
				P9WPU7	atpA	ATP synthase subunit alpha OS=Mycobacterium tuberculosis (strain ATCC 25618 / H37Rv) OX=83332 GN=atpA PE=1 SV=1
				P9WPV3	atpFH	ATP synthase subunit b-delta OS=Mycobacterium tuberculosis (strain ATCC 25618 / H37Rv) OX=83332 GN=atpFH PE=1 SV=1
			DNA-directed RNA polymerase subunit beta' (2)	P9WGY7	rpoC	DNA-directed RNA polymerase subunit beta' OS=Mycobacterium tuberculosis (strain ATCC 25618 / H37Rv) OX=83332 GN=rpoC PE=1 SV=1
				P9WGY9	rpoB	DNA-directed RNA polymerase subunit beta OS=Mycobacterium tuberculosis (strain ATCC 25618 / H37Rv) OX=83332 GN=rpoB PE=1 SV=1
			Other enzymes (25)	O07175	pepA	Probable serine protease PepA (Serine proteinase) (MTB32A) OS=Mycobacterium tuberculosis (strain ATCC 25618 / H37Rv) OX=83332 GN=pepA PE=1 SV=1
				O07242	Rv0315	Possible beta-1,3-glucanase OS=Mycobacterium tuberculosis (strain ATCC 25618 / H37Rv) OX=83332 GN=Rv0315 PE=1 SV=1
				O07427	Rv0183	Monoacylglycerol lipase OS=Mycobacterium tuberculosis (strain ATCC 25618 / H37Rv) OX=83332 GN=Rv0183 PE=1 SV=2
				O53669	Rv0247c	Probable succinate dehydrogenase [iron-sulfur subunit] (Succinic dehydrogenase) OS=Mycobacterium tuberculosis (strain ATCC 25618 / H37Rv) OX=83332 GN=Rv0247c PE=1 SV=1
				P9WPC9	clpC1	ATP-dependent Clp protease ATP-binding subunit ClpC1 OS=Mycobacterium tuberculosis (strain ATCC 25618 / H37Rv) OX=83332 GN=clpC1 PE=1 SV=1
				P71750	ggtB	Probable gamma-glutamyltranspeptidase GgtB (Gamma-glutamyltransferase) (Glutamyl transpeptidase) OS=Mycobacterium tuberculosis (strain ATCC 25618 / H37Rv) OX=83332 GN=ggtB PE=1 SV=2
				P75019	echA21	Possible enoyl-CoA hydratase EchA21 (Enoyl hydrase) (Unsaturated acyl-CoA hydratase) (Crotonase) OS=Mycobacterium tuberculosis (strain ATCC 25618 / H37Rv) OX=83332 GN=echA21 PE=1 SV=1
				P96878	Rv3273	Probable transmembrane carbonic anhydrase (Carbonate dehydratase) (Carbonic dehydratase) OS=Mycobacterium tuberculosis (strain ATCC 25618 / H37Rv) OX=83332 GN=Rv3273 PE=1 SV=2
				P96890	accA3	Probable bifunctional protein acetyl-/propionyl-coenzyme A carboxylase (Alpha chain) AccA3: biotin carboxylase + biotin carboxyl carrier protein (BCCP) OS=Mycobacterium tuberculosis (strain ATCC 25618 / H37Rv) OX=83332 GN=accA3 PE=1 SV=2
				P9WFY1	trpA	Tryptophan synthase alpha chain OS=Mycobacterium tuberculosis (strain ATCC 25618 / H37Rv) OX=83332 GN=trpA PE=1 SV=1
				P9WGE9	sodC	Superoxide dismutase [Cu-Zn] OS=Mycobacterium tuberculosis (strain ATCC 25618 / H37Rv) OX=83332 GN=sodC PE=1 SV=1
				P9WGV1	metK	S-adenosylmethionine synthase OS=Mycobacterium tuberculosis (strain ATCC 25618 / H37Rv) OX=83332 GN=metK PE=1 SV=1
				P9WGV3	ahcY	Adenosylhomocysteinase OS=Mycobacterium tuberculosis (strain ATCC 25618 / H37Rv) OX=83332 GN=ahcY PE=1 SV=1
				P9WK07	metE	5-methyltetrahydropteroyltriglutamate--homocysteine methyltransferase OS=Mycobacterium tuberculosis (strain ATCC 25618 / H37Rv) OX=83332 GN=metE PE=1 SV=1
				P9WKD3	blaC	Beta-lactamase OS=Mycobacterium tuberculosis (strain ATCC 25618 / H37Rv) OX=83332 GN=blaC PE=1 SV=1
				P9WKK7	icl	Isocitrate lyase OS=Mycobacterium tuberculosis (strain ATCC 25618 / H37Rv) OX=83332 GN=icl PE=1 SV=1
				P9WMS3	dhmA1	Haloalkane dehalogenase 1 OS=Mycobacterium tuberculosis (strain ATCC 25618 / H37Rv) OX=83332 GN=dhmA1 PE=1 SV=1
				P9WN39	glnA1	Glutamine synthetase OS=Mycobacterium tuberculosis (strain ATCC 25618 / H37Rv) OX=83332 GN=glnA1 PE=1 SV=1
				P9WN83	gap	Glyceraldehyde-3-phosphate dehydrogenase OS=Mycobacterium tuberculosis (strain ATCC 25618 / H37Rv) OX=83332 GN=gap PE=1 SV=1
				P9WND5	lldD	Putative L-lactate dehydrogenase OS=Mycobacterium tuberculosis (strain ATCC 25618 / H37Rv) OX=83332 GN=lldD PE=1 SV=1
				P9WNN1	tuf	Elongation factor Tu OS=Mycobacterium tuberculosis (strain ATCC 25618 / H37Rv) OX=83332 GN=tuf PE=1 SV=1
				P9WNP1	echA6	Probable enoyl-CoA hydratase echA6 OS=Mycobacterium tuberculosis (strain ATCC 25618 / H37Rv) OX=83332 GN=echA6 PE=1 SV=1
				P9WPD5	gltA2	Citrate synthase 1 OS=Mycobacterium tuberculosis (strain ATCC 25618 / H37Rv) OX=83332 GN=gltA2 PE=1 SV=1
				P9WQG1	fadE25	Probable acyl-CoA dehydrogenase fadE25 OS=Mycobacterium tuberculosis (strain ATCC 25618 / H37Rv) OX=83332 GN=fadE25 PE=1 SV=1
				I6XEI5	Rv2525c	Putative peptidoglycan hydrolase Rv2525c OS=Mycobacterium tuberculosis (strain ATCC 25618 / H37Rv) OX=83332 GN=Rv2525c PE=1 SV=1
